# Supplementary material for: Loss of SETD2 aggravates colorectal cancer progression caused by SMAD4 deletion through the RAS/ERK signalling pathway
Source: Clin Transl Med. 2023 Nov 14;13(11):e1475. doi: 10.1002/ctm2.1475 (PMC10644329; doi:10.1002/ctm2.1475)
Supplement: Supplementary file 1 — Supporting Information [file CTM2-13-e1475-s001.xlsx]

## Sheet: Sheet1
Supplementary material
primers for Real-time PCR
mSetd2- forward	CATAGCTGTGAACCAAACTGTGA
mSetd2- reverse	TAATTCTGAGCCTGAAGGAACTA
mSmad4-forward	GGAGCTCATCCTAGCAAGTG
mSmad4-reverse	GGATTCACACAGACACTGTCA
mAbcg8-forward	CTGTGGAATGGGACTGTACTTC
mAbcg8-reverse	GCTGACGCTGTAGGACACAT
mAbcg5-forward	AGGGCCTCACATCAACAGAG
mAbcg5-reverse	CAGGGTCAAGGCAAGCCTC
mApoa1-forward	GGCACGTATGGCAGCAAGAT
mApoa1-reverse	CCAAGGAGGAGGATTCAAACTG
mApoa4-forward	CAACAGGCTGAAGGCTACGAT
mApoa4-reverse	CGATTTTTGCGGAGACCTTGG
mNpc1l1-forward	GCAAGGTGATCAGGAGGTTGA
mNpc1l1-reverse	ATCCTCATCCTGGGCTTTGC
mCyp2c44-forward	GCTGCCCTATACAGATGCCG
mCyp2c44-reverse	GTGACGCTAAGAGTTGCCCA
mGsta1-forward	AAGCCCGTGCTTCACTACTTC
mGsta1- reverse	GGGCACTTGGTCAAACATCAAA
mPdgfra-forward	TCCATGCTAGACTCAGAAGTCA
mPdgfra-reverse	TCCCGGTGGACACAATTTTTC
mFgf15-forward	ATGGCGAGAAAGTGGAACGG
mFgf15-reverse	CTGACACAGACTGGGATTGCT
mGng4-forward	GGCATGTCTAATAACAGCACCA
mGng4-reverse	CACTGGGATGATGAGGGGG
mPak3-forward	TTGGATAACGAAGAAAAACCCCC
mPak3-reverse	GGGCACATCTGTGAGCCATAG
mSfrp1-forward	CAACGTGGGCTACAAGAAGAT
mSfrp1-reverse	GGCCAGTAGAAGCCGAAGAAC
mCxxc4-forward	CAGTTGCAGGAACCGCAAAAC
mCxxc4-reverse	TGTTCTCTCTAGCGAAGTGCC
mFzd3-forward	ATGGCTGTGAGCTGGATTGTC
mFzd3-reverse	GGCACATCCTCAAGGTTATAGGT
mPlcb1-forward	GCCCCTGGAGATTCTGGAGT
mPlcb1-reverse	GGGAGACTTGAGGTTCACCTTT
mPpp3cc-forward	ATGCCACCCCGAAAAGAGG
mPpp3cc-reverse	CATGGTCGGTCCTTCTTGACG
m-pdgfra-forward	ACACGTTTGAGCTGTCAACC
m-pdgfra-reverse	CCCGACCACACAAGAACAGG
m-fgf14-forward	TTCTCAGGGTGTCTAAGCTGC
m-fgf14-reverse	GGGGATCAGTTGGGTTCTTGTT
m-dusp7-forward	GTGCTGCTCTACGACGAGG
m-dusp7-reverse	GCTCAGAGTATTCCGTCTGGA
m-KIT-forward	GCCACGTCTCAGCCATCTG
m-KIT-reverse	GTCGCCAGCTTCAACTATTAACT
h-dusp7-forward	TGTGGCCTATCTGATGCAGAA
h-dusp7-reverse	GGGCGAGATGTTGGACTTTTTC
Primers for genotyping
Setd2-forward	GTAAAGTAGTATTATGCCAAGGCCC
Setd2-reverse	TATTTAAACTCTCTCTGGGGGTGG
Smad4-forward	GGGCAGCGTAGCATATAAGA
Smad4-reverse	GACCCAAACGTCACCTTCAC
Cre-forward	GTGTTTGGTTTGGTTTCCTCTGCATAAGA
Cre-reverse	GCAGGCAAATTTTGGTGTACGGTCA
Primers for ChIP-qPCR
dusp7-forward (e2)	GTGACTCACGGAGTCCCTCG
dusp7-reverse (e2)	GTGATGCAGAGCTACTGAGAC
dusp7-forward (e3)	GCTGCCCCTCTGGCCTGA
dusp7-reverse (e3)	CGCTCGCTTAGCAACATGTC
